# Supplementary material for: Pathway reprogramming and catalytic network engineering for the production of bioactive aspertetranones from deep-sea Aspergillus versicolor ADS-F20
Source: Eng Microbiol. 2026 Jan 2;6(2):100259. doi: 10.1016/j.engmic.2025.100259 (PMC13323904; doi:10.1016/j.engmic.2025.100259)
Supplement: Supplementary file 2 [file mmc2.xlsx]

## Sheet: Table S6
Table S6 LPS-induced nitric oxide (NO) production in RAW264.7 macrophages
Experimental results
Compound No.	Concentration(μM)	Inhibition			Average inhibition	±	SD
1	50	0.565398	0.578835	0.562038	0.568757	±	0.0088883
2	50	0.513438	0.533595	0.526876	0.524636	±	0.0102633
5	50	0.453564	0.473002	0.447084	0.457883	±	0.0134881
6	50	0.531317	0.531317	0.531317	0.531317	±	0
7	50	0.440605	0.460043	0.453564	0.451404	±	0.00989757
8	50	0.466523	0.479482	0.473002	0.473002	±	0.00647948
9	50	0.343413	0.37581	0.304536	0.341253	±	0.0356862
10	50	0.174946	0.213823	0.136069	0.174946	±	0.0388769
11	50	0.0235162	0.0369541	0.0167973	0.0257559	±	0.0102633
12	50	0.395248	0.37581	0.356371	0.37581	±	0.0194384
13	50	0.0323974	0.0323974	0.012959	0.0259179	±	0.0112228
14	50	0.336933	0.304536	0.317495	0.319654	±	0.0163063
15	50	0.241881	0.305711	0.285554	0.277716	±	0.0326289
16	50	0.00647948	0.0194384	-0.00647948	0.00647948	±	0.012959
17	50	0.278835	0.302352	0.258679	0.279955	±	0.021858
18	50	0.309071	0.325868	0.292273	0.309071	±	0.0167973
Indomethacin	10	0.930571	0.930571	0.907055	0.922732	±	0.0135771

## Sheet: Table S7
(a) Antifungal activity of test compounds against Candida albicans ATCC 10231
Absorbance	1	2	3	4	5	6	7	8	9
A	0.0742	0.0753	0.0752	0.0748	0.0745	0.075	0.0744	0.0746	0.0751
B	0.5429	0.5666	0.5322	0.5533	0.5438	0.5045	0.5393	0.5158	0.0891
C	0.5375	0.5465	0.5356	0.5293	0.5583	0.5308	0.5657	0.5357	0.0852
D	0.5283	0.5211	0.5472	0.5128	0.5252	0.535	0.5385	0.5444	0.0873
E	0.4989	0.5167	0.5085	0.5237	0.5367	0.5341	0.542	0.5155
F	0.5489	0.4966	0.4818	0.504	0.5363	0.5198	0.5184	0.504
G	0.5517	0.5187	0.4723	0.527	0.5072	0.495	0.5252	0.487
H	0.5531	0.5479	0.5283	0.5355	0.5339	0.525	0.5308	0.5483
Sample annotation	1	2	3	4	5	6	7	8	9
A	Blank Control	Blank Control	Blank Control	Blank Control	Blank Control	Blank Control	Blank Control	Blank Control	Blank Control
B	6 50 μM	5 50 μM	7 50 μM	8 50 μM	9 50 μM	12 50 μM	14 50 μM	10 50 μM	Ketoconazole 50μM
C	6 50 μM	5 50 μM	7 50 μM	8 50 μM	9 50 μM	12 50 μM	14 50 μM	10 50 μM	Ketoconazole 50μM
D	6 50 μM	5 50 μM	7 50 μM	8 50 μM	9 50 μM	12 50 μM	14 50 μM	10 50 μM	Ketoconazole 50μM
E	13 50 μM	16 50 μM	17 50 μM	11 50 μM	18 50 μM	15 50 μM	1 50 μM	2 50 μM
F	13 50 μM	16 50 μM	17 50 μM	11 50 μM	18 50 μM	15 50 μM	1 50 μM	2 50 μM
G	13 50 μM	16 50 μM	17 50 μM	11 50 μM	18 50 μM	15 50 μM	1 50 μM	2 50 μM
H	Negative Control	Negative Control	Negative Control	Negative Control	Negative Control	Negative Control	Negative Control	Negative Control
(b) Antifungal activity of test compounds against Candida glabrata ATCC 2001
Absorbance	1	2	3	4	5	6	7	8	9
A	0.0755	0.0756	0.0755	0.0746	0.0742	0.0747	0.074	0.075	0.0764
B	0.6064	0.4907	0.3659	0.5842	0.6664	0.5477	0.6021	0.6031	0.0774
C	0.6109	0.4831	0.3959	0.6096	0.6489	0.573	0.6403	0.6274	0.0778
D	0.6231	0.5083	0.3535	0.6139	0.6183	0.5834	0.6496	0.6246	0.0758
E	0.5603	0.4646	0.6236	0.5714	0.5471	0.5745	0.6614	0.5034
F	0.5926	0.4632	0.6146	0.6023	0.5793	0.5847	0.6518	0.4884
G	0.546	0.4481	0.6185	0.5991	0.5318	0.5837	0.6448	0.4951
H	0.6258	0.6275	0.656	0.6283	0.6271	0.6456	0.653	0.6931
Sample annotation	1	2	3	4	5	6	7	8	9
A	Blank Control	Blank Control	Blank Control	Blank Control	Blank Control	Blank Control	Blank Control	Blank Control	Blank Control
B	6 50 μM	5 50 μM	7 50 μM	8 50 μM	9 50 μM	12 50 μM	14 50 μM	10 50 μM	Ketoconazole 50μM
C	6 50 μM	5 50 μM	7 50 μM	8 50 μM	9 50 μM	12 50 μM	14 50 μM	10 50 μM	Ketoconazole 50μM
D	6 50 μM	5 50 μM	7 50 μM	8 50 μM	9 50 μM	12 50 μM	14 50 μM	10 50 μM	Ketoconazole 50μM
E	13 50 μM	16 50 μM	17 50 μM	11 50 μM	18 50 μM	15 50 μM	1 50 μM	2 50 μM
F	13 50 μM	16 50 μM	17 50 μM	11 50 μM	18 50 μM	15 50 μM	1 50 μM	2 50 μM
G	13 50 μM	16 50 μM	17 50 μM	11 50 μM	18 50 μM	15 50 μM	1 50 μM	2 50 μM
H	Negative Control	Negative Control	Negative Control	Negative Control	Negative Control	Negative Control	Negative Control	Negative Control
(c) Antifungal activity of test compounds against Sclerotinia sclerotiorum（Lib.）de Bary
Absorbance	1	2	3	4	5	6	7	8	9
A	0.0794	0.0776	0.0753	0.0748	0.076	0.0755	0.0764	0.0757	0.0775
B	0.1599	0.1539	0.2064	0.1617	0.1888	0.1936	0.1307	0.1704	0.0791
C	0.1628	0.1658	0.1643	0.1942	0.1824	0.1764	0.1508	0.1888	0.0788
D	0.1487	0.1848	0.1499	0.2009	0.1539	0.1694	0.1546	0.1587	0.0751
E	0.1702	0.1523	0.157	0.167	0.1868	0.1768	0.1675	0.1756
F	0.1609	0.1572	0.1427	0.1491	0.1892	0.1328	0.1801	0.1712
G	0.1913	0.15	0.1721	0.1537	0.1952	0.1838	0.1874	0.1707
H	0.3941	0.356	0.394	0.3586	0.3858	0.351	0.4003	0.3694
Sample annotation	1	2	3	4	5	6	7	8	9
A	Blank Control	Blank Control	Blank Control	Blank Control	Blank Control	Blank Control	Blank Control	Blank Control	Blank Control
B	6 50 μM	5 50 μM	7 50 μM	8 50 μM	9 50 μM	12 50 μM	14 50 μM	10 50 μM	Carbendazim 25μM
C	6 50 μM	5 50 μM	7 50 μM	8 50 μM	9 50 μM	12 50 μM	14 50 μM	10 50 μM	Carbendazim 25μM
D	6 50 μM	5 50 μM	7 50 μM	8 50 μM	9 50 μM	12 50 μM	14 50 μM	10 50 μM	Carbendazim 25μM
E	13 50 μM	16 50 μM	17 50 μM	11 50 μM	18 50 μM	15 50 μM	1 50 μM	2 50 μM
F	13 50 μM	16 50 μM	17 50 μM	11 50 μM	18 50 μM	15 50 μM	1 50 μM	2 50 μM
G	13 50 μM	16 50 μM	17 50 μM	11 50 μM	18 50 μM	15 50 μM	1 50 μM	2 50 μM
H	Negative Control	Negative Control	Negative Control	Negative Control	Negative Control	Negative Control	Negative Control	Negative Control
(d) Antifungal activity of test compounds against Fusarium graminearum Schw.
Absorbance	1	2	3	4	5	6	7	8	9
A	0.0769	0.0763	0.0734	0.0743	0.0744	0.0731	0.0749	0.0738	0.0763
B	0.2981	0.347	0.3209	0.2727	0.3522	0.3744	0.3491	0.3358	0.078
C	0.3294	0.365	0.3411	0.2704	0.396	0.3434	0.3233	0.3237	0.0766
D	0.3021	0.3737	0.3243	0.3023	0.3791	0.3686	0.3753	0.3435	0.0782
E	0.278	0.3892	0.3234	0.3378	0.3806	0.3492	0.33	0.3496
F	0.2894	0.3692	0.3318	0.3321	0.3498	0.3411	0.3397	0.3426
G	0.2872	0.3561	0.3112	0.3363	0.3777	0.3632	0.3503	0.3581
H	0.5033	0.4699	0.4578	0.5285	0.4925	0.5021	0.4413	0.4417
Sample annotation	1	2	3	4	5	6	7	8	9
A	Blank Control	Blank Control	Blank Control	Blank Control	Blank Control	Blank Control	Blank Control	Blank Control	Blank Control
B	6 50 μM	5 50 μM	7 50 μM	8 50 μM	9 50 μM	12 50 μM	14 50 μM	10 50 μM	Carbendazim 25μM
C	6 50 μM	5 50 μM	7 50 μM	8 50 μM	9 50 μM	12 50 μM	14 50 μM	10 50 μM	Carbendazim 25μM
D	6 50 μM	5 50 μM	7 50 μM	8 50 μM	9 50 μM	12 50 μM	14 50 μM	10 50 μM	Carbendazim 25μM
E	13 50 μM	16 50 μM	17 50 μM	11 50 μM	18 50 μM	15 50 μM	1 50 μM	2 50 μM
F	13 50 μM	16 50 μM	17 50 μM	11 50 μM	18 50 μM	15 50 μM	1 50 μM	2 50 μM
G	13 50 μM	16 50 μM	17 50 μM	11 50 μM	18 50 μM	15 50 μM	1 50 μM	2 50 μM
H	Negative Control	Negative Control	Negative Control	Negative Control	Negative Control	Negative Control	Negative Control	Negative Control
(e) Antifungal activity of test compounds against Phytophthora nicotianae
Absorbance	1	2	3	4	5	6	7	8	9
A	0.0767	0.0756	0.0749	0.0772	0.0765	0.0752	0.0763	0.077	0.0774
B	0.085	0.3959	0.1937	0.2956	0.3714	0.3617	0.3925	0.36568	0.0879
C	0.0902	0.3664	0.1928	0.2822	0.3762	0.3847	0.406	0.3544	0.0728
D	0.0808	0.3905	0.1603	0.2721	0.3668	0.3517	0.3694	0.3756	0.0798
E	0.409	0.3764	0.3963	0.3977	0.3935	0.3919	0.3717	0.404
F	0.366	0.3832	0.3765	0.4063	0.3801	0.3996	0.3708	0.3867
G	0.4057	0.3996	0.3911	0.402	0.3606	0.379	0.3729	0.3893
H	0.41555	0.4226	0.4495	0.438	0.4071	0.4025	0.4221	0.4382
Sample annotation	1	2	3	4	5	6	7	8	9
A	Blank Control	Blank Control	Blank Control	Blank Control	Blank Control	Blank Control	Blank Control	Blank Control	Blank Control
B	6 50 μM	5 50 μM	7 50 μM	8 50 μM	9 50 μM	12 50 μM	14 50 μM	10 50 μM	Carbendazim 25μM
C	6 50 μM	5 50 μM	7 50 μM	8 50 μM	9 50 μM	12 50 μM	14 50 μM	10 50 μM	Carbendazim 25μM
D	6 50 μM	5 50 μM	7 50 μM	8 50 μM	9 50 μM	12 50 μM	14 50 μM	10 50 μM	Carbendazim 25μM
E	13 50 μM	16 50 μM	17 50 μM	11 50 μM	18 50 μM	15 50 μM	1 50 μM	2 50 μM
F	13 50 μM	16 50 μM	17 50 μM	11 50 μM	18 50 μM	15 50 μM	1 50 μM	2 50 μM
G	13 50 μM	16 50 μM	17 50 μM	11 50 μM	18 50 μM	15 50 μM	1 50 μM	2 50 μM
H	Negative Control	Negative Control	Negative Control	Negative Control	Negative Control	Negative Control	Negative Control	Negative Control
(f) Antifungal activity of test compounds against Bipolaris sorokiniana
Absorbance	1	2	3	4	5	6	7	8	9
A	0.0775	0.0768	0.0784	0.0753	0.077	0.0751	0.0763	0.0767	0.0769
B	0.3898	0.4232	0.3864	0.419	0.4232	0.4149	0.4181	0.4204	0.0907
C	0.3867	0.4126	0.3728	0.4019	0.4121	0.4166	0.41	0.428	0.0866
D	0.403	0.4018	0.394	0.4362	0.4016	0.4024	0.4094	0.4229	0.0868
E	0.439	0.4082	0.4292	0.4269	0.4197	0.4349	0.4068	0.4346
F	0.4264	0.3905	0.4069	0.4061	0.4211	0.3993	0.4165	0.4267
G	0.426	0.4026	0.4075	0.4246	0.4326	0.428	0.4389	0.429
H	0.435	0.4534	0.459	0.4546	0.4396	0.4706	0.4647	0.4823
Sample annotation	1	2	3	4	5	6	7	8	9
A	Blank Control	Blank Control	Blank Control	Blank Control	Blank Control	Blank Control	Blank Control	Blank Control	Blank Control
B	6 50 μM	5 50 μM	7 50 μM	8 50 μM	9 50 μM	12 50 μM	14 50 μM	10 50 μM	Carbendazim 25μM
C	6 50 μM	5 50 μM	7 50 μM	8 50 μM	9 50 μM	12 50 μM	14 50 μM	10 50 μM	Carbendazim 25μM
D	6 50 μM	5 50 μM	7 50 μM	8 50 μM	9 50 μM	12 50 μM	14 50 μM	10 50 μM	Carbendazim 25μM
E	13 50 μM	16 50 μM	17 50 μM	11 50 μM	18 50 μM	15 50 μM	1 50 μM	2 50 μM
F	13 50 μM	16 50 μM	17 50 μM	11 50 μM	18 50 μM	15 50 μM	1 50 μM	2 50 μM
G	13 50 μM	16 50 μM	17 50 μM	11 50 μM	18 50 μM	15 50 μM	1 50 μM	2 50 μM
H	Negative Control	Negative Control	Negative Control	Negative Control	Negative Control	Negative Control	Negative Control	Negative Control
(g) Antifungal activity of test compounds against Fusarium oxysporum Schl.
Absorbance	1	2	3	4	5	6	7	8	9
A	0.0758	0.0756	0.0751	0.075	0.0748	0.0743	0.0755	0.0747	0.0746
B	0.395	0.5047	0.4779	0.4844	0.4978	0.5077	0.4698	0.5815	0.0835
C	0.4189	0.4919	0.4526	0.4519	0.4452	0.5002	0.486	0.568	0.0858
D	0.41	0.5175	0.447	0.4614	0.4699	0.4969	0.4864	0.5962	0.0854
E	0.5444	0.4823	0.483	0.461	0.4625	0.5002	0.476	0.4739
F	0.523	0.469	0.4948	0.4627	0.4677	0.488	0.4554	0.4605
G	0.5003	0.4719	0.4834	0.4708	0.478	0.482	0.4736	0.5044
H	0.5828	0.5718	0.6174	0.6061	0.6071	0.5891	0.6054	0.5876
Sample annotation	1	2	3	4	5	6	7	8	9
A	Blank Control	Blank Control	Blank Control	Blank Control	Blank Control	Blank Control	Blank Control	Blank Control	Blank Control
B	6 50 μM	5 50 μM	7 50 μM	8 50 μM	9 50 μM	12 50 μM	14 50 μM	10 50 μM	Carbendazim 25μM
C	6 50 μM	5 50 μM	7 50 μM	8 50 μM	9 50 μM	12 50 μM	14 50 μM	10 50 μM	Carbendazim 25μM
D	6 50 μM	5 50 μM	7 50 μM	8 50 μM	9 50 μM	12 50 μM	14 50 μM	10 50 μM	Carbendazim 25μM
E	13 50 μM	16 50 μM	17 50 μM	11 50 μM	18 50 μM	15 50 μM	1 50 μM	2 50 μM
F	13 50 μM	16 50 μM	17 50 μM	11 50 μM	18 50 μM	15 50 μM	1 50 μM	2 50 μM
G	13 50 μM	16 50 μM	17 50 μM	11 50 μM	18 50 μM	15 50 μM	1 50 μM	2 50 μM
H	Negative Control	Negative Control	Negative Control	Negative Control	Negative Control	Negative Control	Negative Control	Negative Control
(h) Antifungal activity of test compounds against Ceratobasidium graminearum
Absorbance	1	2	3	4	5	6	7	8	9
A	0.0745	0.0749	0.0746	0.0748	0.0751	0.075	0.0732	0.0749	0.0743
B	0.3958	0.4833	0.4877	0.4901	0.4761	0.4952	0.4612	0.4915	0.0883
C	0.4008	0.449	0.4722	0.5125	0.475	0.4572	0.4616	0.4541	0.0887
D	0.3992	0.4649	0.4879	0.4935	0.4673	0.4815	0.4815	0.4979	0.0828
E	0.4177	0.4279	0.4618	0.4763	0.4872	0.4509	0.432	0.4198
F	0.4312	0.4491	0.4487	0.457	0.4711	0.4782	0.439	0.4311
G	0.4352	0.4595	0.4161	0.477	0.489	0.4493	0.4372	0.4267
H	0.4939	0.4843	0.4807	0.4957	0.4907	0.4823	0.4974	0.4766
Sample annotation	1	2	3	4	5	6	7	8	9
A	Blank Control	Blank Control	Blank Control	Blank Control	Blank Control	Blank Control	Blank Control	Blank Control	Blank Control
B	6 50 μM	5 50 μM	7 50 μM	8 50 μM	9 50 μM	12 50 μM	14 50 μM	10 50 μM	Carbendazim 25μM
C	6 50 μM	5 50 μM	7 50 μM	8 50 μM	9 50 μM	12 50 μM	14 50 μM	10 50 μM	Carbendazim 25μM
D	6 50 μM	5 50 μM	7 50 μM	8 50 μM	9 50 μM	12 50 μM	14 50 μM	10 50 μM	Carbendazim 25μM
E	13 50 μM	16 50 μM	17 50 μM	11 50 μM	18 50 μM	15 50 μM	1 50 μM	2 50 μM
F	13 50 μM	16 50 μM	17 50 μM	11 50 μM	18 50 μM	15 50 μM	1 50 μM	2 50 μM
G	13 50 μM	16 50 μM	17 50 μM	11 50 μM	18 50 μM	15 50 μM	1 50 μM	2 50 μM
H	Negative Control	Negative Control	Negative Control	Negative Control	Negative Control	Negative Control	Negative Control	Negative Control
(i) Antifungal activity of test compounds against Alternaria panax
Absorbance	1	2	3	4	5	6	7	8	9
A	0.0758	0.0749	0.0756	0.0751	0.0755	0.0752	0.0745	0.0754	0.0741
B	0.5079	0.5294	0.522	0.5402	0.5475	0.5216	0.5415	0.5417	0.0935
C	0.521	0.5341	0.5269	0.5554	0.5577	0.5398	0.5263	0.5498	0.0907
D	0.5136	0.5397	0.5222	0.5683	0.5388	0.5359	0.5289	0.5051	0.0918
E	0.5459	0.5586	0.5417	0.5366	0.5327	0.5538	0.5483	0.5048
F	0.5229	0.5442	0.5674	0.5455	0.5198	0.5383	0.5321	0.4964
G	0.5321	0.5346	0.5357	0.546	0.5406	0.5703	0.546	0.5073
H	0.5596	0.5441	0.5342	0.5457	0.5423	0.5422	0.5405	0.5622
Sample annotation	1	2	3	4	5	6	7	8	9
A	Blank Control	Blank Control	Blank Control	Blank Control	Blank Control	Blank Control	Blank Control	Blank Control	Blank Control
B	6 50 μM	5 50 μM	7 50 μM	8 50 μM	9 50 μM	12 50 μM	14 50 μM	10 50 μM	Carbendazim 25μM
C	6 50 μM	5 50 μM	7 50 μM	8 50 μM	9 50 μM	12 50 μM	14 50 μM	10 50 μM	Carbendazim 25μM
D	6 50 μM	5 50 μM	7 50 μM	8 50 μM	9 50 μM	12 50 μM	14 50 μM	10 50 μM	Carbendazim 25μM
E	13 50 μM	16 50 μM	17 50 μM	11 50 μM	18 50 μM	15 50 μM	1 50 μM	2 50 μM
F	13 50 μM	16 50 μM	17 50 μM	11 50 μM	18 50 μM	15 50 μM	1 50 μM	2 50 μM
G	13 50 μM	16 50 μM	17 50 μM	11 50 μM	18 50 μM	15 50 μM	1 50 μM	2 50 μM
H	Negative Control	Negative Control	Negative Control	Negative Control	Negative Control	Negative Control	Negative Control	Negative Control
(j) Antifungal activity of test compounds against Valsa mali Miyabe et Yamada
Absorbance	1	2	3	4	5	6	7	8	9
A	0.0773	0.0762	0.0759	0.0753	0.076	0.0761	0.0751	0.0761	0.0763
B	0.128	0.1913	0.1735	0.2034	0.2922	0.2498	0.3498	0.2243	0.0758
C	0.1385	0.1896	0.1854	0.2095	0.2845	0.2424	0.33	0.2529	0.0768
D	0.1478	0.1811	0.1601	0.2174	0.2932	0.2543	0.3541	0.2402	0.0709
E	0.2963	0.2811	0.3211	0.3092	0.3568	0.3543	0.2703	0.2526
F	0.3328	0.3037	0.3551	0.3405	0.357	0.3257	0.2572	0.2688
G	0.319	0.2931	0.3275	0.3301	0.3491	0.3255	0.2742	0.2704
H	0.3643	0.35	0.3567	0.3474	0.361	0.3543	0.337	0.3389
Sample annotation	1	2	3	4	5	6	7	8	9
A	Blank Control	Blank Control	Blank Control	Blank Control	Blank Control	Blank Control	Blank Control	Blank Control	Blank Control
B	6 50 μM	5 50 μM	7 50 μM	8 50 μM	9 50 μM	12 50 μM	14 50 μM	10 50 μM	Carbendazim 25μM
C	6 50 μM	5 50 μM	7 50 μM	8 50 μM	9 50 μM	12 50 μM	14 50 μM	10 50 μM	Carbendazim 25μM
D	6 50 μM	5 50 μM	7 50 μM	8 50 μM	9 50 μM	12 50 μM	14 50 μM	10 50 μM	Carbendazim 25μM
E	13 50 μM	16 50 μM	17 50 μM	11 50 μM	18 50 μM	15 50 μM	1 50 μM	2 50 μM
F	13 50 μM	16 50 μM	17 50 μM	11 50 μM	18 50 μM	15 50 μM	1 50 μM	2 50 μM
G	13 50 μM	16 50 μM	17 50 μM	11 50 μM	18 50 μM	15 50 μM	1 50 μM	2 50 μM
H	Negative Control	Negative Control	Negative Control	Negative Control	Negative Control	Negative Control	Negative Control	Negative Control
(k) Antifungal activity of test compounds against Phytophthora infestans
Absorbance	1	2	3	4	5	6	7	8	9
A	0.0775	0.0735	0.0743	0.0744	0.0749	0.0754	0.074	0.0756	0.0758
B	0.3422	0.3303	0.3583	0.3691	0.3299	0.3424	0.3342	0.3584	0.0869
C	0.3196	0.354	0.3592	0.3266	0.3504	0.3284	0.3249	0.3365	0.0726
D	0.3344	0.3728	0.3786	0.3536	0.3207	0.3232	0.3468	0.3236	0.0791
E	0.3879	0.3439	0.3419	0.3542	0.3312	0.3255	0.3542	0.3738
F	0.3831	0.3198	0.3375	0.3434	0.332	0.331	0.3263	0.3732
G	0.4064	0.3303	0.3264	0.34	0.3292	0.3514	0.3454	0.3752
H	0.3761	0.3566	0.3578	0.372	0.4049	0.3538	0.373	0.3859
Sample annotation	1	2	3	4	5	6	7	8	9
A	Blank Control	Blank Control	Blank Control	Blank Control	Blank Control	Blank Control	Blank Control	Blank Control	Blank Control
B	6 50 μM	5 50 μM	7 50 μM	8 50 μM	9 50 μM	12 50 μM	14 50 μM	10 50 μM	Carbendazim 25μM
C	6 50 μM	5 50 μM	7 50 μM	8 50 μM	9 50 μM	12 50 μM	14 50 μM	10 50 μM	Carbendazim 25μM
D	6 50 μM	5 50 μM	7 50 μM	8 50 μM	9 50 μM	12 50 μM	14 50 μM	10 50 μM	Carbendazim 25μM
E	13 50 μM	16 50 μM	17 50 μM	11 50 μM	18 50 μM	15 50 μM	1 50 μM	2 50 μM
F	13 50 μM	16 50 μM	17 50 μM	11 50 μM	18 50 μM	15 50 μM	1 50 μM	2 50 μM
G	13 50 μM	16 50 μM	17 50 μM	11 50 μM	18 50 μM	15 50 μM	1 50 μM	2 50 μM
H	Negative Control	Negative Control	Negative Control	Negative Control	Negative Control	Negative Control	Negative Control	Negative Control
(l) Antifungal activity of test compounds against Lecanicillium lecanii
Absorbance	1	2	3	4	5	6	7	8	9
A	0.0451	0.0452	0.0445	0.0456	0.0434	0.045	0.0454	0.045	0.045
B	0.1983	0.1998	0.2324	0.1951	0.1994	0.2004	0.203	0.2079	0.0466
C	0.1834	0.206	0.2084	0.1935	0.199	0.2024	0.1922	0.1928	0.0481
D	0.1711	0.1881	0.2145	0.1836	0.1933	0.1946	0.1884	0.1874	0.0439
E	0.2445	0.1856	0.1773	0.1152	0.1792	0.1977	0.1797	0.2017
F	0.2442	0.1796	0.1738	0.1214	0.17	0.1923	0.1806	0.1961
G	0.2434	0.1892	0.1941	0.1365	0.1806	0.1969	0.1904	0.2143
H	0.2592	0.246	0.2569	0.2428	0.2533	0.2594	0.2582	0.2541
Sample annotation	1	2	3	4	5	6	7	8	9
A	Blank Control	Blank Control	Blank Control	Blank Control	Blank Control	Blank Control	Blank Control	Blank Control	Blank Control
B	6 50 μM	5 50 μM	7 50 μM	8 50 μM	9 50 μM	12 50 μM	14 50 μM	10 50 μM	Ciprofloxacin 25μM
C	6 50 μM	5 50 μM	7 50 μM	8 50 μM	9 50 μM	12 50 μM	14 50 μM	10 50 μM	Ciprofloxacin 25μM
D	6 50 μM	5 50 μM	7 50 μM	8 50 μM	9 50 μM	12 50 μM	14 50 μM	10 50 μM	Ciprofloxacin 25μM
E	13 50 μM	16 50 μM	17 50 μM	11 50 μM	18 50 μM	15 50 μM	1 50 μM	2 50 μM
F	13 50 μM	16 50 μM	17 50 μM	11 50 μM	18 50 μM	15 50 μM	1 50 μM	2 50 μM
G	13 50 μM	16 50 μM	17 50 μM	11 50 μM	18 50 μM	15 50 μM	1 50 μM	2 50 μM
H	Negative Control	Negative Control	Negative Control	Negative Control	Negative Control	Negative Control	Negative Control	Negative Control

## Sheet: Table S8
(a) Antibacterial activity of test compounds against Escherichia coli ATCC 25922
Absorbance	1	2	3	4	5	6	7	8	9
A	0.0428	0.0449	0.0443	0.0435	0.0421	0.0442	0.0426	0.0432	0.0447
B	0.2923	0.316	0.2801	0.3035	0.2918	0.2475	0.2882	0.2648	0.0486
C	0.2858	0.2972	0.2849	0.2773	0.3112	0.2782	0.3163	0.2847	0.0438
D	0.2769	0.269	0.2976	0.2612	0.2741	0.2849	0.2889	0.2956	0.0469
E	0.2464	0.2657	0.2564	0.2728	0.2862	0.2839	0.2917	0.2641
F	0.2989	0.2439	0.2283	0.2528	0.286	0.2686	0.2674	0.2518
G	0.3017	0.2673	0.2198	0.2767	0.2542	0.2412	0.2743	0.2332
H	0.4031	0.3976	0.3766	0.3849	0.3829	0.3738	0.3801	0.3987
Sample annotation	1	2	3	4	5	6	7	8	9
A	Blank Control	Blank Control	Blank Control	Blank Control	Blank Control	Blank Control	Blank Control	Blank Control	Blank Control
B	6 50 μM	5 50 μM	7 50 μM	8 50 μM	9 50 μM	12 50 μM	14 50 μM	10 50 μM	Ciprofloxacin 25μM
C	6 50 μM	5 50 μM	7 50 μM	8 50 μM	9 50 μM	12 50 μM	14 50 μM	10 50 μM	Ciprofloxacin 25μM
D	6 50 μM	5 50 μM	7 50 μM	8 50 μM	9 50 μM	12 50 μM	14 50 μM	10 50 μM	Ciprofloxacin 25μM
E	13 50 μM	16 50 μM	17 50 μM	11 50 μM	18 50 μM	15 50 μM	1 50 μM	2 50 μM
F	13 50 μM	16 50 μM	17 50 μM	11 50 μM	18 50 μM	15 50 μM	1 50 μM	2 50 μM
G	13 50 μM	16 50 μM	17 50 μM	11 50 μM	18 50 μM	15 50 μM	1 50 μM	2 50 μM
H	Negative Control	Negative Control	Negative Control	Negative Control	Negative Control	Negative Control	Negative Control	Negative Control
(b) Antibacterial activity of test compounds against Staphylococcus aureus ATCC 12600
Absorbance	1	2	3	4	5	6	7	8	9
A	0.0423	0.0418	0.0437	0.0496	0.0451	0.0442	0.0439	0.0407	0.0429
B	0.2847	0.2635	0.2812	0.2578	0.2719	0.2864	0.2736	0.2883	0.0454
C	0.2471	0.2896	0.2913	0.2652	0.2784	0.2941	0.2607	0.2574	0.0418
D	0.2346	0.2519	0.2978	0.2447	0.2675	0.2638	0.2532	0.2461	0.0487
E	0.3164	0.3421	0.2286	0.2493	0.2338	0.2679	0.2324	0.2738
F	0.3248	0.3374	0.2251	0.2562	0.2163	0.2547	0.2385	0.2659
G	0.3337	0.3486	0.2634	0.2782	0.2417	0.2613	0.2592	0.2921
H	0.3419	0.3567	0.3386	0.3221	0.3035	0.3284	0.3172	0.3153
Sample annotation	1	2	3	4	5	6	7	8	9
A	Blank Control	Blank Control	Blank Control	Blank Control	Blank Control	Blank Control	Blank Control	Blank Control	Blank Control
B	6 50 μM	5 50 μM	7 50 μM	8 50 μM	9 50 μM	12 50 μM	14 50 μM	10 50 μM	Ciprofloxacin 25μM
C	6 50 μM	5 50 μM	7 50 μM	8 50 μM	9 50 μM	12 50 μM	14 50 μM	10 50 μM	Ciprofloxacin 25μM
D	6 50 μM	5 50 μM	7 50 μM	8 50 μM	9 50 μM	12 50 μM	14 50 μM	10 50 μM	Ciprofloxacin 25μM
E	13 50 μM	16 50 μM	17 50 μM	11 50 μM	18 50 μM	15 50 μM	1 50 μM	2 50 μM
F	13 50 μM	16 50 μM	17 50 μM	11 50 μM	18 50 μM	15 50 μM	1 50 μM	2 50 μM
G	13 50 μM	16 50 μM	17 50 μM	11 50 μM	18 50 μM	15 50 μM	1 50 μM	2 50 μM
H	Negative Control	Negative Control	Negative Control	Negative Control	Negative Control	Negative Control	Negative Control	Negative Control
(c) Antibacterial activity of test compounds against Bacillus subtilis ATCC 6051
Absorbance	1	2	3	4	5	6	7	8	9
A	0.0463	0.0451	0.0469	0.0477	0.0442	0.0456	0.0427	0.0455	0.0484
B	0.2145	0.2957	0.3018	0.3092	0.2883	0.3064	0.2732	0.3049	0.0492
C	0.2104	0.2658	0.2936	0.3298	0.2904	0.2725	0.2751	0.2685	0.0469
D	0.2089	0.2851	0.3036	0.3097	0.2826	0.2989	0.2991	0.3137	0.0475
E	0.2274	0.2378	0.2759	0.2911	0.3013	0.2662	0.2425	0.2291
F	0.2403	0.2604	0.2593	0.2698	0.2836	0.2909	0.2502	0.2418
G	0.2459	0.2717	0.2278	0.2896	0.3033	0.2629	0.2486	0.2372
H	0.3176	0.3078	0.3036	0.3184	0.3141	0.3058	0.3192	0.3009
Sample annotation	1	2	3	4	5	6	7	8	9
A	Blank Control	Blank Control	Blank Control	Blank Control	Blank Control	Blank Control	Blank Control	Blank Control	Blank Control
B	6 50 μM	5 50 μM	7 50 μM	8 50 μM	9 50 μM	12 50 μM	14 50 μM	10 50 μM	Ciprofloxacin 25μM
C	6 50 μM	5 50 μM	7 50 μM	8 50 μM	9 50 μM	12 50 μM	14 50 μM	10 50 μM	Ciprofloxacin 25μM
D	6 50 μM	5 50 μM	7 50 μM	8 50 μM	9 50 μM	12 50 μM	14 50 μM	10 50 μM	Ciprofloxacin 25μM
E	13 50 μM	16 50 μM	17 50 μM	11 50 μM	18 50 μM	15 50 μM	1 50 μM	2 50 μM
F	13 50 μM	16 50 μM	17 50 μM	11 50 μM	18 50 μM	15 50 μM	1 50 μM	2 50 μM
G	13 50 μM	16 50 μM	17 50 μM	11 50 μM	18 50 μM	15 50 μM	1 50 μM	2 50 μM
H	Negative Control	Negative Control	Negative Control	Negative Control	Negative Control	Negative Control	Negative Control	Negative Control
(d) Antibacterial activity of test compounds against Acinetobacter baumannii ATCC 19606
Absorbance	1	2	3	4	5	6	7	8	9
A	0.0438	0.0449	0.0437	0.0416	0.0403	0.0419	0.0401	0.0428	0.0466
B	0.0775	0.2317	0.1028	0.1763	0.2145	0.2389	0.2541	0.3346	0.0432
C	0.0789	0.2281	0.1067	0.1886	0.2069	0.2508	0.2613	0.3284	0.0439
D	0.0741	0.2397	0.1066	0.1899	0.1923	0.2556	0.2576	0.3351	0.0424
E	0.2641	0.2186	0.2956	0.2694	0.3581	0.2715	0.3124	0.2374
F	0.2806	0.2172	0.2906	0.2843	0.3733	0.2767	0.3078	0.2304
G	0.257	0.2101	0.2925	0.2831	0.3508	0.2767	0.3048	0.2331
H	0.3958	0.3965	0.4123	0.3963	0.3959	0.4056	0.408	0.4271
Sample annotation	1	2	3	4	5	6	7	8	9
A	Blank Control	Blank Control	Blank Control	Blank Control	Blank Control	Blank Control	Blank Control	Blank Control	Blank Control
B	6 50 μM	5 50 μM	7 50 μM	8 50 μM	9 50 μM	12 50 μM	14 50 μM	10 50 μM	Ciprofloxacin 25μM
C	6 50 μM	5 50 μM	7 50 μM	8 50 μM	9 50 μM	12 50 μM	14 50 μM	10 50 μM	Ciprofloxacin 25μM
D	6 50 μM	5 50 μM	7 50 μM	8 50 μM	9 50 μM	12 50 μM	14 50 μM	10 50 μM	Ciprofloxacin 25μM
E	13 50 μM	16 50 μM	17 50 μM	11 50 μM	18 50 μM	15 50 μM	1 50 μM	2 50 μM
F	13 50 μM	16 50 μM	17 50 μM	11 50 μM	18 50 μM	15 50 μM	1 50 μM	2 50 μM
G	13 50 μM	16 50 μM	17 50 μM	11 50 μM	18 50 μM	15 50 μM	1 50 μM	2 50 μM
H	Negative Control	Negative Control	Negative Control	Negative Control	Negative Control	Negative Control	Negative Control	Negative Control
(e) Antibacterial activity of test compounds against Enterococcus faecalis ATCC 51559
Absorbance	1	2	3	4	5	6	7	8	9
A	0.0427	0.0386	0.0462	0.0413	0.0451	0.0468	0.0451	0.0444	0.0421
B	0.1462	0.2213	0.2098	0.2369	0.2784	0.2582	0.2756	0.3088	0.0428
C	0.1485	0.2274	0.2172	0.2475	0.2921	0.2758	0.2617	0.2973	0.0392
D	0.1504	0.2345	0.2156	0.2459	0.2999	0.2739	0.2692	0.3076	0.0405
E	0.2861	0.2928	0.3754	0.3109	0.3673	0.3215	0.3168	0.3325
F	0.2708	0.2872	0.3863	0.3175	0.3607	0.3029	0.3042	0.3321
G	0.2779	0.2801	0.3714	0.3192	0.3639	0.3222	0.3125	0.3448
H	0.3825	0.3731	0.3928	0.3737	0.3709	0.3707	0.3691	0.3819
Sample annotation	1	2	3	4	5	6	7	8	9
A	Blank Control	Blank Control	Blank Control	Blank Control	Blank Control	Blank Control	Blank Control	Blank Control	Blank Control
B	6 50 μM	5 50 μM	7 50 μM	8 50 μM	9 50 μM	12 50 μM	14 50 μM	10 50 μM	Ciprofloxacin 25μM
C	6 50 μM	5 50 μM	7 50 μM	8 50 μM	9 50 μM	12 50 μM	14 50 μM	10 50 μM	Ciprofloxacin 25μM
D	6 50 μM	5 50 μM	7 50 μM	8 50 μM	9 50 μM	12 50 μM	14 50 μM	10 50 μM	Ciprofloxacin 25μM
E	13 50 μM	16 50 μM	17 50 μM	11 50 μM	18 50 μM	15 50 μM	1 50 μM	2 50 μM
F	13 50 μM	16 50 μM	17 50 μM	11 50 μM	18 50 μM	15 50 μM	1 50 μM	2 50 μM
G	13 50 μM	16 50 μM	17 50 μM	11 50 μM	18 50 μM	15 50 μM	1 50 μM	2 50 μM
H	Negative Control	Negative Control	Negative Control	Negative Control	Negative Control	Negative Control	Negative Control	Negative Control
(f) Antibacterial activity of test compounds against Klebsiella pneumoniae subsp. pneumoniae ATCC 13883
Absorbance	1	2	3	4	5	6	7	8	9
A	0.0528	0.0517	0.0542	0.0489	0.0505	0.0492	0.0483	0.0461	0.0513
B	0.3165	0.3578	0.3199	0.3517	0.3572	0.3492	0.3519	0.3541	0.0523
C	0.3201	0.3468	0.3086	0.3354	0.3456	0.3501	0.3436	0.3613	0.0498
D	0.3365	0.3354	0.3287	0.3715	0.3353	0.3361	0.3429	0.3562	0.0501
E	0.3684	0.3427	0.3625	0.3602	0.3532	0.3673	0.3417	0.3671
F	0.3592	0.3262	0.3419	0.3411	0.3556	0.3342	0.3511	0.3601
G	0.3593	0.3371	0.342	0.3579	0.3659	0.3613	0.3707	0.3617
H	0.3683	0.3857	0.3912	0.3869	0.3729	0.404	0.397	0.4156
Sample annotation	1	2	3	4	5	6	7	8	9
A	Blank Control	Blank Control	Blank Control	Blank Control	Blank Control	Blank Control	Blank Control	Blank Control	Blank Control
B	6 50 μM	5 50 μM	7 50 μM	8 50 μM	9 50 μM	12 50 μM	14 50 μM	10 50 μM	Ciprofloxacin 25μM
C	6 50 μM	5 50 μM	7 50 μM	8 50 μM	9 50 μM	12 50 μM	14 50 μM	10 50 μM	Ciprofloxacin 25μM
D	6 50 μM	5 50 μM	7 50 μM	8 50 μM	9 50 μM	12 50 μM	14 50 μM	10 50 μM	Ciprofloxacin 25μM
E	13 50 μM	16 50 μM	17 50 μM	11 50 μM	18 50 μM	15 50 μM	1 50 μM	2 50 μM
F	13 50 μM	16 50 μM	17 50 μM	11 50 μM	18 50 μM	15 50 μM	1 50 μM	2 50 μM
G	13 50 μM	16 50 μM	17 50 μM	11 50 μM	18 50 μM	15 50 μM	1 50 μM	2 50 μM
H	Negative Control	Negative Control	Negative Control	Negative Control	Negative Control	Negative Control	Negative Control	Negative Control
(g) Antibacterial activity of test compounds against Vibrio vulnificus ATCC 27562
Absorbance	1	2	3	4	5	6	7	8	9
A	0.0424	0.0418	0.0436	0.0479	0.0462	0.0487	0.0443	0.0415	0.0492
B	0.0936	0.2874	0.1937	0.2828	0.2586	0.3217	0.2954	0.2765	0.0453
C	0.0868	0.3152	0.1934	0.2726	0.2619	0.2967	0.2689	0.2673	0.0427
D	0.0894	0.3276	0.1968	0.3049	0.2598	0.3125	0.3287	0.2864	0.0471
E	0.1972	0.3493	0.2789	0.2897	0.3325	0.3018	0.2804	0.2986
F	0.2081	0.3197	0.2872	0.2914	0.3023	0.2924	0.2893	0.2951
G	0.2054	0.3078	0.2563	0.2891	0.3286	0.3145	0.3028	0.3082
H	0.4237	0.3964	0.3825	0.4431	0.4286	0.4328	0.3874	0.3862
Sample annotation	1	2	3	4	5	6	7	8	9
A	Blank Control	Blank Control	Blank Control	Blank Control	Blank Control	Blank Control	Blank Control	Blank Control	Blank Control
B	6 50 μM	5 50 μM	7 50 μM	8 50 μM	9 50 μM	12 50 μM	14 50 μM	10 50 μM	Ciprofloxacin 25μM
C	6 50 μM	5 50 μM	7 50 μM	8 50 μM	9 50 μM	12 50 μM	14 50 μM	10 50 μM	Ciprofloxacin 25μM
D	6 50 μM	5 50 μM	7 50 μM	8 50 μM	9 50 μM	12 50 μM	14 50 μM	10 50 μM	Ciprofloxacin 25μM
E	13 50 μM	16 50 μM	17 50 μM	11 50 μM	18 50 μM	15 50 μM	1 50 μM	2 50 μM
F	13 50 μM	16 50 μM	17 50 μM	11 50 μM	18 50 μM	15 50 μM	1 50 μM	2 50 μM
G	13 50 μM	16 50 μM	17 50 μM	11 50 μM	18 50 μM	15 50 μM	1 50 μM	2 50 μM
H	Negative Control	Negative Control	Negative Control	Negative Control	Negative Control	Negative Control	Negative Control	Negative Control

## Sheet: Table S9
(a) MIC determination for compound 6 towards Phytophthora nicotianae
Absorbance	1	2	3	4	5	6	7	8	9	10	11	12
A	0.1158	0.1164	0.113	0.1168	0.1176	0.1159	0.1193	0.122	0.1224	0.119	0.1129	0.1113
B	0.1278	0.1381	0.2544	0.4264	0.439	0.4258	0.441	0.403	0.458	0.405	0.4712	0.4421
C	0.1299	0.1417	0.2624	0.4172	0.4308	0.427	0.4457	0.4263	0.4014	0.414	0.4014	0.4202
D	0.1218	0.1334	0.2526	0.4105	0.4436	0.423	0.4009	0.4269	0.4012	0.444	0.4089	0.4518
E	0.1221	0.1285	0.1307	0.2321	0.3415	0.3669	0.4074	0.4398	0.4364	0.4598	0.4688	0.4711
F	0.1226	0.1262	0.1309	0.2193	0.351	0.3752	0.426	0.4446	0.4404	0.4592	0.4383	0.4949
G	0.1198	0.1323	0.1454	0.2128	0.3726	0.3637	0.4266	0.4234	0.4361	0.443	0.4355	0.4316
H	0.4503	0.4358	0.4533	0.4568	0.4455	0.457	0.4342	0.4598	0.4397	0.4627	0.4328	0.4379
Sample annotation	1	2	3	4	5	6	7	8	9	10	11	12
A	Blank Control	Blank Control	Blank Control	Blank Control	Blank Control	Blank Control	Blank Control	Blank Control	Blank Control	Blank Control	Blank Control	Blank Control
B	6 50 μM	6 25 μM	6 12.5 μM	6 6.25 μM	6 3.13 μM	6 1.56 μM	6 0.78 μM	6 0.39 μM	6 0.20 μM	6 0.10 μM	6 0.05 μM	6 0.02 μM
C	6 50 μM	6 25 μM	6 12.5 μM	6 6.25 μM	6 3.13 μM	6 1.56 μM	6 0.78 μM	6 0.39 μM	6 0.20 μM	6 0.10 μM	6 0.05 μM	6 0.02 μM
D	6 50 μM	6 25 μM	6 12.5 μM	6 6.25 μM	6 3.13 μM	6 1.56 μM	6 0.78 μM	6 0.39 μM	6 0.20 μM	6 0.10 μM	6 0.05 μM	6 0.02 μM
E	Carbendazim 50 μM	Carbendazim 25 μM	Carbendazim 12.5 μM	Carbendazim 6.25 μM	Carbendazim 3.13 μM	Carbendazim 1.56 μM	Carbendazim 0.78 μM	Carbendazim 0.39 μM	Carbendazim 0.20 μM	Carbendazim 0.10 μM	Carbendazim 0.05 μM	Carbendazim 0.02μM
F	Carbendazim 50 μM	Carbendazim 25 μM	Carbendazim 12.5 μM	Carbendazim 6.25 μM	Carbendazim 3.13 μM	Carbendazim 1.56 μM	Carbendazim 0.78 μM	Carbendazim 0.39 μM	Carbendazim 0.20 μM	Carbendazim 0.10 μM	Carbendazim 0.05 μM	Carbendazim 0.02μM
G	Carbendazim 50 μM	Carbendazim 25 μM	Carbendazim 12.5 μM	Carbendazim 6.25 μM	Carbendazim 3.13 μM	Carbendazim 1.56 μM	Carbendazim 0.78 μM	Carbendazim 0.39 μM	Carbendazim 0.20 μM	Carbendazim 0.10 μM	Carbendazim 0.05 μM	Carbendazim 0.02μM
H	Negative Control	Negative Control	Negative Control	Negative Control	Negative Control	Negative Control	Negative Control	Negative Control	Negative Control	Negative Control	Negative Control	Negative Control
(b) MIC determination for compound 6 towards Acinetobacter baumannii ATCC 19606
Absorbance	1	2	3	4	5	6	7	8	9	10	11	12
A	0.0867	0.0883	0.0842	0.0898	0.0885	0.0868	0.0902	0.0928	0.0933	0.0901	0.0842	0.0825
B	0.0978	0.1063	0.1942	0.2227	0.3324	0.3215	0.3338	0.3058	0.3471	0.3072	0.3576	0.3353
C	0.0996	0.1095	0.2009	0.2171	0.3263	0.3242	0.3376	0.3237	0.3051	0.3149	0.3051	0.3194
D	0.0936	0.1028	0.1946	0.2129	0.3375	0.3219	0.3047	0.3248	0.3049	0.3378	0.3108	0.3439
E	0.0938	0.0989	0.1006	0.1159	0.2598	0.2789	0.3099	0.3348	0.3319	0.3496	0.3567	0.3587
F	0.0942	0.0973	0.1009	0.1175	0.2682	0.2867	0.3243	0.3387	0.3356	0.3493	0.3341	0.3772
G	0.0921	0.1017	0.1118	0.1134	0.284	0.2772	0.3251	0.3226	0.3322	0.3375	0.3318	0.328
H	0.3417	0.3308	0.3446	0.3472	0.3386	0.3469	0.33	0.3496	0.3342	0.3417	0.329	0.3328
Sample annotation	1	2	3	4	5	6	7	8	9	10	11	12
A	Blank Control	Blank Control	Blank Control	Blank Control	Blank Control	Blank Control	Blank Control	Blank Control	Blank Control	Blank Control	Blank Control	Blank Control
B	6 50 μM	6 25 μM	6 12.5 μM	6 6.25 μM	6 3.13 μM	6 1.56 μM	6 0.78 μM	6 0.39 μM	6 0.20 μM	6 0.10 μM	6 0.05 μM	6 0.02 μM
C	6 50 μM	6 25 μM	6 12.5 μM	6 6.25 μM	6 3.13 μM	6 1.56 μM	6 0.78 μM	6 0.39 μM	6 0.20 μM	6 0.10 μM	6 0.05 μM	6 0.02 μM
D	6 50 μM	6 25 μM	6 12.5 μM	6 6.25 μM	6 3.13 μM	6 1.56 μM	6 0.78 μM	6 0.39 μM	6 0.20 μM	6 0.10 μM	6 0.05 μM	6 0.02 μM
E	Ciprofloxacin 50 μM	Ciprofloxacin 25 μM	Ciprofloxacin 12.5 μM	Ciprofloxacin 6.25 μM	Ciprofloxacin 3.13 μM	Ciprofloxacin 1.56 μM	Ciprofloxacin 0.78 μM	Ciprofloxacin 0.39 μM	Ciprofloxacin 0.20 μM	Ciprofloxacin 0.10 μM	Ciprofloxacin 0.05 μM	Ciprofloxacin 0.02 μM
F	Ciprofloxacin 50 μM	Ciprofloxacin 25 μM	Ciprofloxacin 12.5 μM	Ciprofloxacin 6.25 μM	Ciprofloxacin 3.13 μM	Ciprofloxacin 1.56 μM	Ciprofloxacin 0.78 μM	Ciprofloxacin 0.39 μM	Ciprofloxacin 0.20 μM	Ciprofloxacin 0.10 μM	Ciprofloxacin 0.05 μM	Ciprofloxacin 0.02 μM
G	Ciprofloxacin 50 μM	Ciprofloxacin 25 μM	Ciprofloxacin 12.5 μM	Ciprofloxacin 6.25 μM	Ciprofloxacin 3.13 μM	Ciprofloxacin 1.56 μM	Ciprofloxacin 0.78 μM	Ciprofloxacin 0.39 μM	Ciprofloxacin 0.20 μM	Ciprofloxacin 0.10 μM	Ciprofloxacin 0.05 μM	Ciprofloxacin 0.02 μM
H	Negative Control	Negative Control	Negative Control	Negative Control	Negative Control	Negative Control	Negative Control	Negative Control	Negative Control	Negative Control	Negative Control	Negative Control
(c) MIC determination for compound 6 towards Vibrio vulnificus ATCC 27562
Absorbance	1	2	3	4	5	6	7	8	9	10	11	12
A	0.0741	0.0758	0.0712	0.0762	0.0773	0.0745	0.0789	0.0812	0.0821	0.0796	0.0724	0.0708
B	0.0852	0.0953	0.1036	0.2068	0.3217	0.3058	0.3189	0.2856	0.3331	0.2867	0.3428	0.3159
C	0.0879	0.0982	0.1015	0.2024	0.3112	0.3089	0.3226	0.3098	0.2923	0.3014	0.2928	0.3051
D	0.0814	0.0917	0.0979	0.1975	0.3241	0.3082	0.2916	0.3119	0.2927	0.3243	0.2981	0.3318
E	0.0791	0.0814	0.0902	0.1018	0.2403	0.2604	0.2915	0.3176	0.3142	0.3327	0.3412	0.4236
F	0.0748	0.0759	0.0911	0.1017	0.2512	0.2701	0.4069	0.4217	0.4182	0.4315	0.4128	0.4497
G	0.0801	0.0801	0.1014	0.1006	0.2683	0.2608	0.4082	0.4043	0.4175	0.4249	0.4186	0.4093
H	0.4117	0.4028	0.4186	0.4212	0.4106	0.4199	0.403	0.4246	0.4102	0.4167	0.401	0.4068
Sample annotation	1	2	3	4	5	6	7	8	9	10	11	12
A	Blank Control	Blank Control	Blank Control	Blank Control	Blank Control	Blank Control	Blank Control	Blank Control	Blank Control	Blank Control	Blank Control	Blank Control
B	6 50 μM	6 25 μM	6 12.5 μM	6 6.25 μM	6 3.13 μM	6 1.56 μM	6 0.78 μM	6 0.39 μM	6 0.20 μM	6 0.10 μM	6 0.05 μM	6 0.02 μM
C	6 50 μM	6 25 μM	6 12.5 μM	6 6.25 μM	6 3.13 μM	6 1.56 μM	6 0.78 μM	6 0.39 μM	6 0.20 μM	6 0.10 μM	6 0.05 μM	6 0.02 μM
D	6 50 μM	6 25 μM	6 12.5 μM	6 6.25 μM	6 3.13 μM	6 1.56 μM	6 0.78 μM	6 0.39 μM	6 0.20 μM	6 0.10 μM	6 0.05 μM	6 0.02 μM
E	Ciprofloxacin 50 μM	Ciprofloxacin 25 μM	Ciprofloxacin 12.5 μM	Ciprofloxacin 6.25 μM	Ciprofloxacin 3.13 μM	Ciprofloxacin 1.56 μM	Ciprofloxacin 0.78 μM	Ciprofloxacin 0.39 μM	Ciprofloxacin 0.20 μM	Ciprofloxacin 0.10 μM	Ciprofloxacin 0.05 μM	Ciprofloxacin 0.02 μM
F	Ciprofloxacin 50 μM	Ciprofloxacin 25 μM	Ciprofloxacin 12.5 μM	Ciprofloxacin 6.25 μM	Ciprofloxacin 3.13 μM	Ciprofloxacin 1.56 μM	Ciprofloxacin 0.78 μM	Ciprofloxacin 0.39 μM	Ciprofloxacin 0.20 μM	Ciprofloxacin 0.10 μM	Ciprofloxacin 0.05 μM	Ciprofloxacin 0.02 μM
G	Ciprofloxacin 50 μM	Ciprofloxacin 25 μM	Ciprofloxacin 12.5 μM	Ciprofloxacin 6.25 μM	Ciprofloxacin 3.13 μM	Ciprofloxacin 1.56 μM	Ciprofloxacin 0.78 μM	Ciprofloxacin 0.39 μM	Ciprofloxacin 0.20 μM	Ciprofloxacin 0.10 μM	Ciprofloxacin 0.05 μM	Ciprofloxacin 0.02 μM
H	Negative Control	Negative Control	Negative Control	Negative Control	Negative Control	Negative Control	Negative Control	Negative Control	Negative Control	Negative Control	Negative Control	Negative Control

## Sheet: Table S10
Table S10 Cytotoxicity assay of isolated 16 compounds
Experimental results
Compound No.	Concentration (μM)	Cell inhibition±SD
		A549			MKN-45			HCT 116			HeLa			K-562
1	50	0.107009	±	0.0358789	0.0828931	±	0.00531357	-0.00790995	±	0.03235	0.0450322	±	0.0147921	0.122594	±	0.0173824
2	50	0.123592	±	0.011355	0.258432	±	0.0158472	-0.00121692	±	0.0596816	0.0704074	±	0.0273847	0.161083	±	0.00653254
5	50	0.14272	±	0.0169496	0.611687	±	0.0158796	0.10469	±	0.0156462	0.12393	±	0.0153371	0.360884	±	0.0121738
6	50	0.0532393	±	0.0364266	0.252075	±	0.0712855	0.0561139	±	0.023939	0.133174	±	0.0144883	0.136735	±	0.0185647
7	50	0.0388069	±	0.0236137	0.121369	±	0.00316914	0.0329425	±	0.0302939	0.0335502	±	0.0186855	0.165306	±	0.00770391
8	50	0.0234124	±	0.0496731	0.0733057	±	0.0102342	0.0203797	±	0.0374956	0.00102705	±	0.0377687	0.0384354	±	0.0202631
9	50	0.00128287	±	0.0261793	0.0394191	±	0.014084	0.0463428	±	0.014754	0.0595686	±	0.0229041	0.0156463	±	0.0288675
10	50	-0.0163566	±	0.0394835	-0.0197095	±	0.0152928	0.00335008	±	0.042812	0.0431359	±	0.0267098	0.0278912	±	0.0208207
11	50	0.946183	±	0.00895437	0.938236	±	0.00461512	0.97627	±	0.0063888	0.979986	±	0.000619032	0.928368	±	0.00222559
12	50	-0.0121873	±	0.0366294	0.0653527	±	0.0223531	0.0410385	±	0.0196951	0.0143786	±	0.0209561	0.00544218	±	0.0263402
13	50	-0.0153945	±	0.0216859	0.0335408	±	0.0103734	0.0187046	±	0.0535642	0.0366313	±	0.030519	0.0159864	±	0.0156869
14	50	0.030789	±	0.0194584	0.0847165	±	0.0243353	0.0533222	±	0.0501768	0.0575145	±	0.0235624	0.0132653	±	0.0486704
15	50	0.12234	±	0.0454296	0.110118	±	0.0106504	0.0438089	±	0.0127885	0.0264475	±	0.0193094	0.159301	±	0.0333496
16	50	-0.00833868	±	0.046006	0.00968188	±	0.015281	0.00670017	±	0.0457121	0.0290996	±	0.0514993	0.00646259	±	0.00235653
17	50	0.102315	±	0.0422403	0.0296627	±	0.0174253	0.00486766	±	0.0279874	0.0264475	±	0.00376542	0.106557	±	0.0181858
18	50	0.100438	±	0.0284094	0.0930516	±	0.0141287	0.0471555	±	0.0184579	0.0375268	±	0.00972885	0.0452602	±	0.00527393
Cisplatin	50	0.903942	±	0.00952649	0.852093	±	0.0428567	0.974141	±	0.00621253	0.991065	±	0.00107219	0.720242	±	0.0169158
Compound No.	Concentration (μM)	Cell inhibition±SD
		786-O			TE-1			5637			GBC-SD			L-02
1	50	0.0217707	±	0.0178962	0.040191	±	0.00911774	0.0225007	±	0.0519535	0.0184049	±	0.015239	0.0716211	±	0.017379
2	50	0.0615385	±	0.0236944	0.0835655	±	0.0121157	0.114497	±	0.0308592	0.0382705	±	0.0153562	0.0681556	±	0.0429958
5	50	0.299864	±	0.00677577	0.213428	±	0.0218368	0.1941	±	0.0293133	0.0414167	±	0.0454102	0.12382	±	0.0251843
6	50	0.141791	±	0.015578	0.160071	±	0.0250634	0.515177	±	0.0335443	0.0994002	±	0.0312543	0.111605	±	0.0617917
7	50	0.0926052	±	0.0127103	0.0459364	±	0.0381822	0.285165	±	0.00834511	0.0245644	±	0.0163486	0.199334	±	0.018772
8	50	0.0295115	±	0.0194153	0.00212014	±	0.0343993	-0.0239419	±	0.0242792	0.00142816	±	0.0241761	0.00610772	±	0.0550451
9	50	0.0580054	±	0.0194952	0.0409894	±	0.0052292	0.0478837	±	0.00900868	0.0182805	±	0.0231891	0.0130483	±	0.00936131
10	50	0.0746269	±	0.0255898	0.0325088	±	0.0137945	0.0466011	±	0.0261705	0.0182805	±	0.0347264	-0.0113826	±	0.0183799
11	50	0.904499	±	0.00579825	0.996817	±	0.00238758	0.955283	±	0.00726708	0.936605	±	0.0057471	0.994224	±	0.00333471
12	50	0.0746269	±	0.0117507	0.0325088	±	0.0297072	0.0367678	±	0.0308624	0.0117109	±	0.0133577	1.249e-16	±	0.0427477
13	50	0.0607191	±	0.0132814	0.00424028	±	0.0525457	0.089782	±	0.0341599	-0.0148529	±	0.0589767	0.0116602	±	0.0154549
14	50	0.0943012	±	0.00621788	0.0561837	±	0.012498	0.0209491	±	0.0347093	0.00885461	±	0.0600828	0.00832871	±	0.0232658
15	50	0.045283	±	0.0201862	0.0764027	±	0.0156109	0.0119624	±	0.043739	0.047619	±	0.00912211	0.0885637	±	0.0192376
16	50	0.0284939	±	0.0337666	0.00600707	±	0.038079	0.0235143	±	0.0032278	-0.0217081	±	0.0579848	0.0111049	±	0.0123254
17	50	0.0365747	±	0.0283833	0.0557103	±	0.0179201	0.0259185	±	0.0296116	0.030967	±	0.0218638	0.0404313	±	0.0377221
18	50	0.0296081	±	0.0276799	0.0234779	±	0.0191504	0.00427229	±	0.0308355	0.0388548	±	0.0306414	0.0693107	±	0.0478296
Cisplatin	50	0.986647	±	0.00100554	0.994429	±	0.00206771	0.986898	±	0.00300076	0.986854	±	0.00281731	0.988448	±	0.00266777
Compound No.	Concentration (μM)	Cell inhibition±SD
		MCF7			HepG2			SF126			DU145			CAL-62
1	50	0.0127737	±	0.0171144	0.0656124	±	0.0603321	0.0616536	±	0.0140216	0.00974491	±	0.0248662	0.0590818	±	0.0410751
2	50	0.0167883	±	0.0224475	0.27288	±	0.032823	0.0894512	±	0.021356	0.0455718	±	0.0237251	0.125749	±	0.0280096
5	50	0.215702	±	0.00398498	0.125526	±	0.0195628	0.0575167	±	0.0172338	0.137375	±	0.0466612	0.187573	±	0.0166345
6	50	0.0446281	±	0.036551	0.157673	±	0.0145376	0.0745587	±	0.0233178	0.442438	±	0.023776	0.265338	±	0.0301482
7	50	0.139669	±	0.045756	0.164179	±	0.0162907	0.0216068	±	0.0499579	0.055466	±	0.00348812	0.0164127	±	0.0236896
8	50	-0.0285124	±	0.01977	0.0176043	±	0.0280602	0.0377358	±	0.0445298	0.0428894	±	0.0228731	-0.0312622	±	0.0257202
9	50	0.0115702	±	0.0401125	0.0520475	±	0.0219746	0.0477785	±	0.0230422	0.0264431	±	0.0252089	0.0918327	±	0.051919
10	50	-0.00578512	±	0.0351507	0.0176043	±	0.0345641	-0.0146074	±	0.0341763	0.0190261	±	0.0210254	0.0300899	±	0.0326364
11	50	0.916423	±	0.0147302	0.672611	±	0.0217045	0.910905	±	0.00802447	0.96446	±	0.00343938	0.778842	±	0.00453406
12	50	0.0318182	±	0.0220485	0.0355913	±	0.0349434	0.0562995	±	0.0219175	0.00354724	±	0.0205299	0.0648691	±	0.00983177
13	50	0.0173554	±	0.0538127	0.0826636	±	0.0261892	0.016129	±	0.0180373	0.00677201	±	0.012477	0.0476749	±	0.01352
14	50	0.081405	±	0.0490623	0.0340605	±	0.0463101	0.0474741	±	0.0404324	0.0383747	±	0.0045719	0.0601798	±	0.0105727
15	50	0.0656934	±	0.0129086	0.0757066	±	0.0326986	0.0570207	±	0.0310296	0.0352537	±	0.0274657	0.0447106	±	0.0131373
16	50	-0.0528926	±	0.0162581	-0.00114811	±	0.0275146	0.0106512	±	0.0137046	0.0332151	±	0.0102383	0.0554904	±	0.0183998
17	50	0.0288321	±	0.0159544	0.0111036	±	0.0277239	0.0327869	±	0.0267925	0.0395529	±	0.0279593	0.00918164	±	0.0159481
18	50	0.0164234	±	0.0356975	0.0323015	±	0.0510964	0.0427655	±	0.0128445	0.0490112	±	0.0125294	0.00638723	±	0.034634
Cisplatin	50	0.440146	±	0.0109489	0.877187	±	0.00672106	0.930862	±	0.0048994	0.947263	±	0.00773861	0.984431	±	0.00207431
Compound No.	Concentration(μM)	Cell inhibition±SD
		PATU8988T			HOS			A-375			A-673			293T
1	50	0.00174703	±	0.0393652	0.0293188	±	0.0135524	0.0128049	±	0.0156916	0.0431679	±	0.0404087	-0.019214	±	0.0292587
2	50	0.111111	±	0.0301807	0.0181087	±	0.0522609	0.175	±	0.0749572	0.0261727	±	0.0329532	1.2837e-16	±	0.0238435
5	50	0.209912	±	0.0207759	0.0436081	±	0.0347157	0.0463717	±	0.0160702	0.0883647	±	0.0327698	0.253192	±	0.00505524
6	50	0.126578	±	0.0204276	0.0346476	±	0.00806452	0.0276106	±	0.0394114	0.0343862	±	0.0439151	0.62386	±	0.0147249
7	50	0.041351	±	0.0637314	0.00746714	±	0.0455346	-0.0336283	±	0.0537552	0.00119952	±	0.052983	0.489602	±	0.0225458
8	50	0.0353535	±	0.0357473	0.0316607	±	0.0362912	0.0279646	±	0.044454	0.0783687	±	0.0443877	0.231302	±	0.00227836
9	50	0.114268	±	0.0145579	0.0421147	±	0.0259135	0.060531	±	0.00858361	0.0819672	±	0.0350197	0.223641	±	0.0312713
10	50	0.0798611	±	0.0298108	0.0235962	±	0.0437174	0.0548673	±	0.030576	0.0771691	±	0.0224517	0.136447	±	0.0288816
11	50	0.784766	±	0.00368122	0.820926	±	0.0259126	0.896037	±	0.00781464	0.915364	±	0.0102649	0.859098	±	0.0123203
12	50	0.117424	±	0.0187091	0.0454002	±	0.0302145	0.0672566	±	0.0504881	0.0471811	±	0.0238199	0.276906	±	0.0501559
13	50	0.105114	±	0.0236237	0.0367384	±	0.0276813	0.0771681	±	0.0666832	0.113954	±	0.0383846	0.257935	±	0.0724131
14	50	0.0921717	±	0.0429072	0.0403226	±	0.0244631	0.0247788	±	0.046	0.0927629	±	0.002497	0.20394	±	0.0290057
15	50	0.00978337	±	0.0500115	0.0508767	±	0.00565459	0.0570122	±	0.0239266	0.0703603	±	0.0345351	0.0832606	±	0.0342992
16	50	0.0912247	±	0.0376294	0.0385305	±	0.00672541	0.0817699	±	0.0475905	0.0807677	±	0.0481654	0.147027	±	0.0321403
17	50	0.0101328	±	0.0299125	0.0480023	±	0.0332449	0.0185976	±	0.0224846	0.078518	±	0.0239796	0.0355167	±	0.025716
18	50	-0.00209644	±	0.0313065	0.0612245	±	0.0142478	0.0646341	±	0.0285741	0.0774983	±	0.0257364	0.0267831	±	0.0397452
Cisplatin	50	0.462264	±	0.0182763	0.991952	±	0.0038884	0.990854	±	0.00321209	0.991502	±	0.000588732	0.910626	±	0.00572702
Note: The cell inhibition rate>50% is highlighted in red

## Sheet: Table S11
Table S11 IC50 values of compounds 6 and 11 against selected human cancer cell lines
		Cell line	IC50 (μM)
			6	11	cisplatin
		5637	44.92 ± 0.60	-	0.13 ± 0.01
		293T	41.55 ± 0.74	-	0.64 ± 0.11
		A549	-	4.10 ± 0.14	2.96 ± 0.32
		MKN-45	-	3.43 ± 0.13	0.93 ± 0.07
		HCT 116	-	3.13 ± 0.19	1.86 ± 0.03
		K-562	-	1.29 ± 0.06	48.68 ± 0.46
		TE-1	-	2.95 ± 0.42	2.44 ± 0.11
		L-02	-	2.14 ± 0.01	0.45 ± 0.04
		MCF7	-	5.12 ± 0.15	64.19 ± 0.36
		PATU8988T	-	7.34 ± 0.65	69.80 ± 1.39
Raw data
Cell name	Sample No.	Drug concentration (μM) / Inhibition (%)								Cell name	Sample No.	Drug concentration (μM) / Inhibition (%)
		0.1	1	5	10	20	50	100				0.1	1	5	10	20	50	100
A549	11	-0.00524862	0.0038674	0.633702	0.81105	0.841713	0.896409	0.913812		MKN-45	11	0.122018	0.122018	0.701772	0.793797	0.783572	0.858214	0.895024
		0.00966851	0.0220994	0.656077	0.809392	0.841713	0.88895	0.899724				0.0882754	0.060668	0.718132	0.786639	0.787662	0.872529	0.896046
		0.0138122	0.0220994	0.629558	0.778729	0.837569	0.893094	0.910497				0.13122	0.10259	0.709952	0.765167	0.812202	0.881731	0.896046
	Cisplatin	0.0121547	0.272376	0.627901	0.813536	0.820166	0.844199	0.919613			Cisplatin	0.351057	0.498296	0.5985	0.656783	0.815269	0.832652	0.877641
		-0.0218232	0.245028	0.572376	0.818508	0.829282	0.846685	0.914641				0.337764	0.510566	0.58214	0.669052	0.805044	0.833674	0.888889
		0.0453039	0.314641	0.579006	0.826796	0.83011	0.845856	0.91547				0.324472	0.503408	0.596455	0.661895	0.764145	0.831629	0.881731
		0.1	1	5	10	20	50	100				0.1	1	5	10	20	50	100
Cell name	Sample No.	Drug concentration (μM) / Inhibition (%)								Cell name	Sample No.	Drug concentration (μM) / Inhibition (%)
		0.1	1	5	10	20	50	100				0.1	1	5	10	20	50	100
HCT 116	11	0.0129298	0.0772847	0.790479	0.8134	0.890097	0.94211	0.957097		K-562	11	0.115024	0.467851	0.785784	0.84685	0.798384	0.840065	0.94378
		-0.00646488	0.0208639	0.756098	0.812518	0.892742	0.939465	0.954452				0.0927302	0.48336	0.759612	0.842973	0.768336	0.830372	0.932149
		0.0429033	0.0728769	0.762269	0.84161	0.89186	0.935057	0.957097				0.0743134	0.476575	0.778029	0.802262	0.802262	0.841034	0.933118
	Cisplatin	0.153982	0.366441	0.703203	0.735821	0.795768	0.804584	0.92536			Cisplatin	0.0151858	0.0180937	0.121809	0.0394184	0.124717	0.532795	0.796446
		0.123127	0.39377	0.723479	0.722598	0.786953	0.812518	0.907728				0.0180937	0.0394184	0.0374798	0.0239095	0.0810985	0.545396	0.792569
		0.128416	0.391125	0.719071	0.722598	0.794005	0.838084	0.917426				-0.000323102	0.0403877	0.0859451	0.0510501	0.133441	0.518255	0.801292
		0.1	1	5	10	20	50	100				0.1	1	5	10	20	50	100
Cell name	Sample No.	Drug concentration (μM) / Inhibition (%)								Cell name	Sample No.	Drug concentration (μM) / Inhibition (%)
		0.1	1	5	10	20	50	100				0.1	1	5	10	20	50	100
TE-1	11	0.0403785	0.17571	0.831546	0.797476	0.881703	0.925237	0.943218		L-02	11	0.0231014	0.217472	0.838024	0.882634	0.910515	0.93282	0.950345
		-0.0343849	0.0413249	0.766246	0.802208	0.887382	0.932808	0.940379				0.0358471	0.20871	0.840414	0.881041	0.910515	0.936803	0.947955
		0.0328076	0.0602524	0.766246	0.822082	0.900631	0.92429	0.941325				0.0422199	0.215082	0.830058	0.886617	0.920074	0.936803	0.951142
	Cisplatin	0.0157729	0.453943	0.583596	0.747319	0.762461	0.807886	0.860883			Cisplatin	0.258895	0.705789	0.81094	0.797398	0.854753	0.923261	0.949549
		-0.0116719	0.451104	0.606309	0.735016	0.74164	0.800315	0.858044				0.223048	0.68428	0.807754	0.802974	0.857143	0.920871	0.946362
		0.0157729	0.450158	0.591167	0.758675	0.804101	0.793691	0.857098				0.266065	0.661976	0.814923	0.814923	0.843601	0.922464	0.943176
		0.1	1	5	10	20	50	100				0.1	1	5	10	20	50	100
Cell name	Sample No.	Drug concentration (μM) / Inhibition (%)								Cell name	Sample No.	Drug concentration (μM) / Inhibition (%)
		0.1	1	5	10	20	50	100				0.1	1	5	10	20	50	100
MCF7	11	0.024801	0.0936926	0.620024	0.636558	0.662278	0.905695	0.943356		PATU8988T	11	0.067833	0.033763	0.40485	0.707796	0.726212	0.863413	0.899325
		-0.024801	0.0569504	0.579608	0.696265	0.701776	0.898347	0.941519				0.0402087	0.029159	0.380909	0.669122	0.735421	0.852363	0.897483
		0.033068	0.0744029	0.62278	0.663197	0.708206	0.887324	0.937844				0.0208717	0.00982198	0.398404	0.606507	0.702271	0.856967	0.896562
	Cisplatin	0.00918555	0.0284752	0.016534	0.00918555	0.0394979	0.45101	0.656767			Cisplatin	-0.0224064	0.0033763	-0.0131983	0.0540209	0.0392879	0.389196	0.622161
		0.00551133	0.00551133	-0.00551133	-0.0211268	-0.0293938	0.471219	0.643907				-0.0113567	-0.0159607	-0.0113567	0.00429711	0.00429711	0.415899	0.628607
		-0.000918555	0.0367422	0.0303123	0.016534	0.00918555	0.45744	0.653092				0.0236341	0.00245549	0.0199509	0.0512584	0.0613874	0.399325	0.638735
		0.1	1	5	10	20	50	100				0.1	1	5	10	20	50	100
Cell name	Sample No.	Drug concentration (μM) / Inhibition (%)								Cell name	Sample No.	Drug concentration (μM) / Inhibition (%)
		0.1	1	10	20	50	100					0.1	1	10	20	50	100
5637	6	0.0629026	0.0594922	0.0731338	0.118606	0.560818	0.885942			293T	6	0.033123	0.11041	0.14511	0.164038	0.618297	0.805994
		0.033346	0.0549451	0.0458507	0.0856385	0.593786	0.863206					0.0283912	0.116719	0.104101	0.154574	0.634069	0.764984
		0.0776809	0.0754074	0.0629026	0.0799545	0.580144	0.845017					0.0804416	0.11041	0.135647	0.15142	0.629338	0.798107
	Cisplatin	0.403941	0.970064	0.98939	0.995074	0.991664	0.993937				Cisplatin	0.154574	0.664038	0.876972	0.957413	0.990536	0.981073
		0.398257	0.959833	0.979159	0.987116	0.982569	0.987116					0.176656	0.574132	0.79653	0.940063	0.981073	0.968454
		0.400531	0.947329	0.979159	0.98939	0.990527	0.988253					0.149842	0.634069	0.861199	0.919558	0.974763	0.971609
		0.1	1	10	20	50	100					0.1	1	10	20	50	100
Cell name	Sample No.	Drug concentration (μM) / Inhibition (%)
		0.1	1	10	20	50	100
MKN-45	5	0.0444162	0.0989848	0.19797	0.483503	0.521574	0.790609
		0.0228426	0.0799492	0.203046	0.488579	0.513959	0.786802
		0.0761421	0.0939086	0.229695	0.46066	0.511421	0.796954
	Cisplatin	0.222081	0.270305	0.94797	0.983503	0.993655	0.993655
		0.246193	0.286802	0.955584	0.977157	0.991117	0.993655
		0.227157	0.275381	0.956853	0.977157	0.975888	0.988579
		0.1	1	10	20	50	100
